# Supplementary material for: Once-Weekly Semaglutide Improves Body Composition in Spanish Obese Adults with Type 2 Diabetes: A 48-Week Prospective Real-Life Study
Source: J Clin Med. 2025 Aug 1;14(15):5434. doi: 10.3390/jcm14155434 (PMC12346962; doi:10.3390/jcm14155434)
Supplement: Supplementary file 1 [file jcm-14-05434-s001.zip]

Archive with 1 entries (1 files):
- jcm-3575975-supplementary.pdf
